# Supplementary material for: Phase II Clinical Trial of Second Course of Stereotactic Body Radiotherapy for Spinal Metastases
Source: Cancers (Basel). 2024 Jun 20;16(12):2286. doi: 10.3390/cancers16122286 (PMC11201663; doi:10.3390/cancers16122286)
Supplement: Supplementary file 1 [file cancers-16-02286-s001.zip]

Archive with 1 entries (1 files):
- cancers-2948233-supplementary.pdf
